# Supplementary material for: Integrative metabolomics and transcriptomics profiling reveals differential expression of flavonoid synthesis in Ophiopogon japonicus (L. f.) Ker-Gawl. in adaptation to drought
Source: PLoS One. 2025 Jan 7;20(1):e0313580. doi: 10.1371/journal.pone.0313580 (PMC11706389; doi:10.1371/journal.pone.0313580)
Supplement: S4 File — (XLSX) [file pone.0313580.s004.xlsx]

## Sheet: sheet1
Raw data processing and quality control data
Sample	Q30 Value(%)	clean reads (pair-end Reads)	clean ratio
CD-1A	93.69	21179615	0.33435
CD-1B	93.57	19739381	0.334494
CD-1C	93.44	19538023	0.334421
CD-4A	93.42	21192536	0.334511
CD-4B	93.71	19213795	0.334777
CD-4C	93.76	21600324	0.334288
MD-1A	93.51	20969778	0.334535
MD-1B	92.83	20876294	0.334372
MD-1C	93.55	20354104	0.334334
MD-4A	95.22	23439541	0.334189
MD-4B	95.04	22073952	0.334473
MD-4C	93.49	19664842	0.334228
SD-1A	93.43	19188831	0.334222
SD-1B	93.54	19264594	0.334458
SD-1C	93.51	19137650	0.334282
SD-4A	94.69	24784640	0.334157
SD-4B	93.77	20229799	0.334289
SD-4C	93.56	22537297	0.334216

## Sheet: sheet2
Transcriptome assembly statistics
Length Range	Transcript	Unigene
300-500	13,665(19.17%)	9,273(24.90%)
500-1000	9,943(13.95%)	5,807(15.59%)
1000-2000	5,137(7.21%)	2,879(7.73%)
2000+	42,521(59.67%)	19,288(51.78%)
Total Number	71266	37247
Total Length	161147006	75676437
N50 Length	3093	3049
Mean Length	2261.2	2031.75

## Sheet: sheet3
Functional annotation and classification
Anno_Database	Annotated_Number	300<=length<1000	length>=1000
COG_Annotation	9579	3066	6513
GO_Annotation	25186	9366	15813
KEGG_Annotation	19758	7610	12148
KOG_Annotation	18766	6847	11919
Pfam_Annotation	24350	7868	16482
Swissprot_Annotation	17609	7525	10084
TrEMBL_Annotation	28231	10881	17350
eggNOG_Annotation	22269	8898	13371
nr_Annotation	31224	11818	19406
All_Annotated	32525	12329	20189
