# Supplementary material for: Integrative metabolomics and transcriptomics profiling reveals differential expression of flavonoid synthesis in Ophiopogon japonicus (L. f.) Ker-Gawl. in adaptation to drought
Source: PLoS One. 2025 Jan 7;20(1):e0313580. doi: 10.1371/journal.pone.0313580 (PMC11706389; doi:10.1371/journal.pone.0313580)
Supplement: S1 Raw data — (ZIP) [file pone.0313580.s005.zip]

Archive with 6 entries (6 files):
- Raw data for fig 1 and fig S3.xlsx
- Raw data for Fig 7.txt
- Raw data for Fig 8.txt
- Raw data for Fig 9.xlsx
- Raw data for Fig 11.xlsx
- Raw data for Fig 12.xlsx
