# Supplementary material for: Integrative metabolomics and transcriptomics profiling reveals differential expression of flavonoid synthesis in Ophiopogon japonicus (L. f.) Ker-Gawl. in adaptation to drought
Source: PLoS One. 2025 Jan 7;20(1):e0313580. doi: 10.1371/journal.pone.0313580 (PMC11706389; doi:10.1371/journal.pone.0313580)
Supplement: S1 Raw data — (ZIP) [file pone.0313580.s005.zip › Raw data for fig 1 and fig S3.xlsx]

## Sheet: DEGs
DEG	EP	EP	CP	CP
	D1	D2	D1	D2
up	449	1003	718	710
down	742	1747	2338	3110
total	1191	2750	3056	3820
DEM	EP	EP	CP	CP
	D1	D2	D1	D2
up	1013	1251	1216	1469
down	1355	1483	1215	1451
total	2368	2734	2431	2920
