# Supplementary material for: Integrative metabolomics and transcriptomics profiling reveals differential expression of flavonoid synthesis in Ophiopogon japonicus (L. f.) Ker-Gawl. in adaptation to drought
Source: PLoS One. 2025 Jan 7;20(1):e0313580. doi: 10.1371/journal.pone.0313580 (PMC11706389; doi:10.1371/journal.pone.0313580)
Supplement: S1 Raw data — (ZIP) [file pone.0313580.s005.zip › Raw data for Fig 7.txt]

group	EP	EP	CP	CP
sample	MD-1	SD-1	MD-4	SD-4
L-Phenylalanine	-0.169260671	-0.331889152	-0.524427585	-0.532348461
trans-Cinnamic acid	0.174205167	0.936112139	1.260972138	1.560896149
p-Coumaroyl-CoA	-1.511200697	-0.786292639	0.698733353	0.855241577
Caffeic Acid	-0.596925011	-0.031586516	0.622514071	1.346252659
Demethoxycurcumin	0.290467552	1.234146609	0.873354823	1.619694003
Curcumin diglucoside	0.056843881	-0.226285206	-0.280052647	-0.225892379
Bisdemethoxycurcumin	0.175504123	-1.748965638	-0.359705003	-0.178863925
Curcumin monoglucoside	0.155797119	0.011634909	1.056557008	0.179968134
Naringin Dihydrochalcone	0.217887228	0.490502695	-0.691947877	-0.945321451
Naringenin	-1.133278649	-1.279220118	-3.261056708	-1.371279836
Apigenin	-0.060333806	0.045923449	-0.049401817	-0.794779086
Acacetin	1.840957782	1.634406187	-2.105624234	-1.324028532
Apiforol	0.239551097	0.024027285	0.79425877	1.735184601
Luteolin	-1.102913043	-0.483375377	-0.712938992	0.042621915
Dihydrokaempferol	0.082372954	-1.228739561	-0.026297773	0.082769771
Leucocyanidin	-0.93621176	-0.476115477	0.327213052	0.409824174
Catechin	0.896845949	1.285725829	0.174934118	2.136629538
Procyanidin C1	-1.579499329	-2.945476801	-2.074199678	-1.940061583
Kaempferol	-0.846466938	-0.159778788	-0.097980045	0.211838478
Quercetin	-1.281585059	-0.434853876	-0.56277064	0.146922446
Peonidin-3-(p-coumaroyl)-rutinoside-5-glucoside	0.757639239	2.007291162	2.343777284	2.786216283
