# Supplementary material for: Integrative metabolomics and transcriptomics profiling reveals differential expression of flavonoid synthesis in Ophiopogon japonicus (L. f.) Ker-Gawl. in adaptation to drought
Source: PLoS One. 2025 Jan 7;20(1):e0313580. doi: 10.1371/journal.pone.0313580 (PMC11706389; doi:10.1371/journal.pone.0313580)
Supplement: S1 Raw data — (ZIP) [file pone.0313580.s005.zip › Raw data for Fig 8.txt]

group	EP	CP	EP	CP
sample	MD-1	MD-4	SD-1	SD-4
DN504101	-0.066458276	0.759376842	-0.613787542	0.008445068
DN32117001	-1.407657969	0.851477475	-1.321928095	-0.436099115
DN962211	-0.465849188	0.374132366	-1.207865011	-0.546266911
DN4609301	-1.517058436	0.872038292	-2	-0.115848329
DN1985402	-2.087462841	0.222392421	-0.387023123	0
DN2734201	0.056307441	0.420108489	0.1138199	0.115477217
DN1219101	0.063193826	-0.038285063	-0.137208006	0.013463704
DN2240411	0.475084883	-0.064416728	-0.377069649	-0.347350692
DN13926101	0.411630898	0.087462841	-0.727920455	-0.621488377
DN2240401	0.28920015	0.046429723	-0.705293374	-0.185276854
DN18222902	-1.222392421	-1.632268215	0.695145418	-0.632268215
DN641811	0.050665587	0.124271048	-0.027767241	0.359999839
DN9234901	0.367731785	-0.023083613	0.403355694	0.110182918
DN2774401	-0.577775517	-0.461727235	-1.301668972	-1.128634917
DN1163011	-0.207930619	0.4101387	-0.799650486	0.580063701
DN71001	0.287673692	0.421351273	0.560578342	0.296393003
DN1778601	0.428843299	0.698173111	0.202263081	-0.130894067
DN187112	-0.162938571	0.496991579	0.084988942	-0.083657929
DN396501	-0.197657083	0.516620563	-0.275907554	0.27157812
DN295921	0.337489737	-0.053687871	0.079629378	-0.051735645
DN31110301	-0.708073043	-0.154577037	-1.314966184	-1.095683348
DN628621	-0.631323646	0.483709503	-1.333855743	-0.596522216
DN2294501	-0.419699284	0.172928477	-0.792618571	-0.520213087
DN2039301	0.828506717	0.826029786	0.4566691	1.665756583
DN2413801	-0.487727777	1.144938915	-0.146584813	-0.17698918
DN1464701	-0.034351505	0.401056745	-0.273254248	-0.368698785
DN441301	0.889573555	0.543246305	0.765674549	1.389008752
DN4611211	0.256407027	0.20826635	-0.206705215	0.239519364
DN72633001	1.099535674	0.0489096	0.920565533	0.427421224
DN4374011	-0.101879614	0.979822118	0.064130337	0.078002512
DN7897901	0.385938186	0.242074787	0.109437111	0.418501355
DN3353401	0.654503434	0.398549376	0.127755547	-0.033166864
DN7146701	0.367731785	0.493539473	0.156227679	0.46974891
DN4347501	-0.437155905	0.397876948	-2.005998741	-2.255257055
DN570801	0.34239611	0.534433903	0.14473383	0.60124662
DN9092901	0.395408693	0.308752706	0.293046975	0.435386145
DN30707701	-0.03170886	-0.974004791	-1.201633861	-1.080919995
DN30707711	-0.593679718	-0.807354922	-1.620151929	-1.222392421
DN958801	1.423211431	0.447458977	1.212993723	0.891065628
DN1643901	0.258495076	0.571352069	0.401192595	0.442568871
DN4957901	0.162271429	-0.26251273	-1.332445967	-0.759460232
DN1377301	-0.484785297	-0.435803008	0.707579147	-0.470260004
DN16643301	-0.498805857	-0.633872101	0.678071905	0.152003093
DN5338001	-0.200912694	-0.361907533	0.87774425	-0.203955173
DN5338002	-3.169925001	-1.665882496	-1.534336428	-1.75161237
DN19627101	0.36923381	0.029146346	0.502500341	0.385290156
DN2007501	-2.713695815	-1	-1.576192291	-2.440572591
DN966021	-0.290621205	0.049613755	0.675091939	-0.076742232
DN7222101	0.735066061	0.584962501	0.712074419	0.378511623
DN1854301	-0.007735649	-0.078767085	0.463213994	-0.211297223
DN878101	0.764410276	0.667424661	1.337134508	2.002120052
DN288501	0.382945548	0.079733706	-0.665269656	-0.550052864
DN878401	0.161333853	-0.504102752	0.853035694	-1.28077077
DN2448301	-1.567615257	0.529749158	-0.203768456	0.198024415
DN493101	-0.278489584	-0.265947358	-0.94748198	-1.153371697
DN436801	0.533381949	0.548893246	0.527641775	0.740660078
DN1589401	-0.184917716	-0.635588574	-1.440572591	-1.799087306
DN377501	-0.970208491	0.761542882	-1.889267472	-0.432905049
DN1239601	-0.368844689	0.355440887	-0.697553744	-0.581506942
DN36748302	-0.673349495	1.337581359	-2	0.051530301
DN8730111	-0.356989677	0.376746726	-0.538440321	-0.364309233
DN1758501	-0.484534024	0.827924669	-1.017596343	-0.143830732
DN5338001	-0.200912694	-0.361907533	0.87774425	-0.203955173
DN5338002	-3.169925001	-1.665882496	-1.534336428	-1.75161237
DN5773701	-0.495752323	0.180647712	-0.941014859	-0.244803669
DN1601622	0.88016023	2.411924887	0.081300102	-0.355480655
DN1601623	0.08535024	1.36893353	0.169127271	0.029177371
DN10614501	-0.090010166	1.608773462	-0.385425843	0.382200525
DN966021	-0.290621205	0.049613755	0.675091939	-0.076742232
DN7222101	0.735066061	0.584962501	0.712074419	0.378511623
DN21108701	0	0.925999419	-3.392317423	0.847996907
DN21524001	-2.378511623	0.447458977	-3.115477217	-0.137503524
DN193921	-0.12846776	-0.297102965	-1.006063876	-0.57891409
DN3397101	-0.512275598	-0.085029477	-0.669119955	-0.907470574
DN2448301	-1.567615257	0.529749158	-0.203768456	0.198024415
DN493101	-0.278489584	-0.265947358	-0.94748198	-1.153371697
DN436801	0.533381949	0.548893246	0.527641775	0.740660078
DN1589401	-0.184917716	-0.635588574	-1.440572591	-1.799087306
DN3427101	-0.770037416	-0.429598439	-1.912777588	-1.37403207
DN11868801	-0.700439718	0.514573173	0.411068597	-0.509674373
DN632711	0.031194622	0.061619118	1.293264337	-0.100472793
DN3591202	-0.81135562	0.224317298	-2.215012891	-2.032515768
DN2063811	0.196733798	0.126979563	1.441846296	0.141990398
DN1133803	0.249941982	2.167733455	0.281796709	0.444302094
DN10274801	-0.364184284	-0.015375226	-1.18339829	-0.906253504
DN885801	0.736965594	-0.289506617	1.222392421	0.064130337
DN3591201	-0.179942635	0.09123073	-0.420773869	-1.122802624
DN5771411	-1.013961674	-0.310157127	-2.103179263	-1.676243008
DN1124601	-0.157212469	0.39386932	-0.338788678	0.214399631
DN7616101	-0.373043411	1.961525852	-0.689070904	0.275634443
