# Supplementary material for: Integrative metabolomics and transcriptomics profiling reveals differential expression of flavonoid synthesis in Ophiopogon japonicus (L. f.) Ker-Gawl. in adaptation to drought
Source: PLoS One. 2025 Jan 7;20(1):e0313580. doi: 10.1371/journal.pone.0313580 (PMC11706389; doi:10.1371/journal.pone.0313580)
Supplement: S1 Raw data — (ZIP) [file pone.0313580.s005.zip › Raw data for Fig 9.xlsx]

## Sheet: Sheet1
sample	trans-Cinnamic acid	Caffeic acid	Demethoxycurcumin	Bisdemethoxycurcumin	Naringin Dihydrochalcone	Naringenin	Apigenin	Acacetin	Dihydrokaempferol	Catechin	Procyanidin C1	Peonidin-3-(p-coumaroyl)-rutinoside-5-glucoside
CD-1	3758.32	4082.74	93.2912	1907.51	999.51	23.1817	218.336	2.17896	2646.9	447.254	490.551	58.8835
CD-4	4265.22	3573.02	87.136	1981.19	1282.25	11.5195	140.357	2.09271	2406.93	226.686	328.067	32.1688
MD-1	4240.67	3559.16	114.099	2154.26	1162.46	10.568	209.393	7.80608	2802.43	832.783	164.137	99.5557
MD-4	10221.9	2769.95	159.626	1543.99	793.737	1.20159	135.632	0.486243	2363.45	255.909	77.9051	163.299
SD-1	7191.03	2533.56	219.46	567.511	1404.25	9.55129	225.398	6.7648	1129.41	1090.43	63.6807	236.728
SD-4	12584	2756.2	267.778	1750.18	665.891	4.45284	80.9062	0.835867	2549.06	996.815	85.4959	221.906

## Sheet: Sheet2
sample	DN1643901	DN9092901	DN74177701	DN878101	DN493101	DN1589401	DN3397101	DN10278101	DN10274801	DN885801	DN11868801
CD-1	1980.67	37	0	100.667	1357.67	44.3333	522	0	123.667	10.3333	33.6667
CD-4	2508.67	58.6667	0	56.6667	1718.67	29	492	1.33333	103.667	7	26
MD-1	2369.33	48.6667	0	171	1119.33	39	578.667	7	124.333	14.6667	137.667
MD-4	3727.67	72.6667	0	90	1429.33	18.6667	425.667	2	88.6667	7	37.6667
SD-1	2615.67	45.3333	0.666667	254.333	704	16.3333	719	32.6667	139	15	158
SD-4	3409.33	79.3333	0	227	772.667	8.33333	195.19	0.666667	75.7567	8.48667	14.0767
