# Supplementary material for: Integrative metabolomics and transcriptomics profiling reveals differential expression of flavonoid synthesis in Ophiopogon japonicus (L. f.) Ker-Gawl. in adaptation to drought
Source: PLoS One. 2025 Jan 7;20(1):e0313580. doi: 10.1371/journal.pone.0313580 (PMC11706389; doi:10.1371/journal.pone.0313580)
Supplement: S1 Raw data — (ZIP) [file pone.0313580.s005.zip › Raw data for Fig 11.xlsx]

## Sheet: DETFs
sample	TRINITY_DN17367_c0_g1	TRINITY_DN35626_c0_g1	TRINITY_DN11874_c0_g1	TRINITY_DN10114_c1_g1	TRINITY_DN15999_c0_g1	TRINITY_DN173896_c0_g1	TRINITY_DN24914_c0_g1	TRINITY_DN4465_c0_g1	TRINITY_DN3688_c4_g1	TRINITY_DN236340_c0_g1	TRINITY_DN88205_c0_g1	TRINITY_DN11693_c1_g1	TRINITY_DN712_c3_g2	TRINITY_DN64812_c0_g1	TRINITY_DN235413_c0_g1	TRINITY_DN43511_c1_g1	TRINITY_DN11875_c0_g1	TRINITY_DN43511_c0_g1	TRINITY_DN42935_c0_g2	TRINITY_DN13288_c0_g1	TRINITY_DN1034_c0_g1	TRINITY_DN1034_c1_g1	TRINITY_DN52326_c0_g1	TRINITY_DN1499_c8_g1	TRINITY_DN12458_c1_g2	TRINITY_DN12458_c0_g1	TRINITY_DN53806_c0_g1	TRINITY_DN13298_c0_g1	TRINITY_DN537511_c0_g1	TRINITY_DN343821_c0_g1	TRINITY_DN83442_c0_g1	TRINITY_DN2175_c0_g1
MD-1	-0.58321	-0.519032	-0.363615	1.91754	0.246932	-0.205225	0.321928	-0.271123	2.32193	-1	-0.368722	0.00197494	0.387023	1	0.856164	-0.461678	-0.981907	-0.414261	-0.359542	-1.67771	-1.51496	-1.43214	-0.769468	-0.829772	-0.697612	-0.795263	-1.49476	-0.915936	-0.457207	0.618129	-0.177554	-0.0410759
MD-4	0.327181	0.588957	0.266724	-0.351649	0.355419	0.456176	1.14439	0.601114	-1.22239	0.746243	0.850696	0.878803	0.657398	-1.77052	0.320969	0.43421	1.00355	0.219046	0.0215332	0.568537	0.612696	0.448314	0.974967	0.769795	0.873088	1.05829	0.906891	0.807355	1.26941	0.0785334	0.211678	1.04231
SD-1	-0.49652	-0.71262	-0.501282	3.25354	0.177604	-0.329921	0.237039	-0.972937	3.11548	-0.847997	-0.969626	-0.366245	0.253757	3.34577	1.04663	-0.609109	-1.48127	-0.574223	-0.496502	-2.38247	-3.1663	-1.69738	-1.21942	-0.900888	-1.23104	-1.25622	-2.14684	-0.713119	-1.21057	0.831123	-0.302951	-0.745427
SD-4	0.0746869	-0.0525147	0.0715403	0.278301	0.327268	0.11456	0.50696	-0.156482	1.77761	0.133267	0.528019	0.363262	0.492114	0.869939	1.03551	-0.0691836	0.0378756	-0.307916	-0.411426	-1.08406	-1.91146	-1.11334	-0.623526	-0.256922	-0.360402	-0.358001	0	-0.466568	-0.217754	0.519609	-0.0817861	0.141661

## Sheet: enzymes
sample	TRINITY_DN5041_c0_g1	TRINITY_DN321170_c0_g1	TRINITY_DN9622_c1_g1	TRINITY_DN46093_c0_g1	TRINITY_DN27342_c0_g1	TRINITY_DN311103_c0_g1	TRINITY_DN6286_c2_g1	TRINITY_DN71467_c0_g1	TRINITY_DN5708_c0_g1	TRINITY_DN6863_c0_g1	TRINITY_DN196271_c0_g1	TRINITY_DN3775_c0_g1	TRINITY_DN12396_c0_g1	TRINITY_DN367483_c0_g2	TRINITY_DN87301_c1_g1	TRINITY_DN17585_c0_g1	TRINITY_DN57737_c0_g1	TRINITY_DN106145_c0_g1	TRINITY_DN215240_c0_g1	TRINITY_DN85721_c0_g1	TRINITY_DN57714_c1_g1
MD-1	-0.0664583	-1.40766	-0.465849	-1.51706	0.0563074	-0.708073	-0.631324	0.367732	0.342396	-1.70044	0.369234	-0.970208	-0.368845	-0.673349	-0.35699	-0.484534	-0.495752	-0.0900102	-2.37851	0.847997	-1.24527
MD-4	0.759377	0.851477	0.374132	0.872038	0.420108	-0.154577	0.48371	0.493539	0.534434	9.29301	0.0291463	0.761543	0.355441	1.33758	0.376747	0.827925	0.180648	1.60877	0.447459	6.78764	-0.604476
SD-1	-0.613788	-1.32193	-1.20787	-2	0.11382	-1.31497	-1.33386	0.156228	0.144734	-2.11548	0.5025	-1.88927	-0.697554	-2	-0.53844	-1.0176	-0.941015	-0.385426	-3.11548	0.847997	-1.83023
SD-4	0.00844507	-0.436099	-0.546267	-0.115848	0.115477	-1.09568	-0.596522	0.469749	0.601247	5.1416	0.38529	-0.432905	-0.581507	0.0515303	-0.364309	-0.143831	-0.244804	0.382201	-0.137504	1.11103	-1.47271
