# Supplementary material for: Integrative metabolomics and transcriptomics profiling reveals differential expression of flavonoid synthesis in Ophiopogon japonicus (L. f.) Ker-Gawl. in adaptation to drought
Source: PLoS One. 2025 Jan 7;20(1):e0313580. doi: 10.1371/journal.pone.0313580 (PMC11706389; doi:10.1371/journal.pone.0313580)
Supplement: S1 Raw data — (ZIP) [file pone.0313580.s005.zip › Raw data for Fig 12.xlsx]

## Sheet: Sheet1
qRT-PCR	DN4609301	DN966021	DN1133803	DN2448301	DN10614501	DN878101	DN3397101
A	0.6073	0.513187	0.611117	0.62079	0.742124	0.616261	0.841735
B	0.722251	0.618591	0.64045	0.556762	0.717211	0.691356	0.727677
C	0.761509	0.732478	0.710652	0.731659	0.86524	0.773244	1.24365
RNA-Seq	DN4609301	DN966021	DN1133803	DN2448301	DN10614501	DN878101	DN3397101
CD-1A	0.332203	0.544893	0.940767	0.592437	0.657407	0.37069	0.770798
CD-1B	0.33237	0.645845	0.587432	0.494545	0.734558	0.625	0.794376
CD-1C	0.312676	0.744211	0.984064	0.683983	0.932515	0.744444	1.19083
